# Supplementary material for: Cytochrome 4Z1 Expression Connotes Unfavorable Prognosis in Ovarian Cancers
Source: Medicina (Kaunas). 2022 Sep 13;58(9):1263. doi: 10.3390/medicina58091263 (PMC9502355; doi:10.3390/medicina58091263)
Supplement: Supplementary file 1 [file medicina-58-01263-s001.zip]

Archive with 1 entries (1 files):
- medicina-1906400-supplementary.pdf
